# Supplementary material for: Defensive effect of microRNA-200b/c against amyloid-beta peptide-induced toxicity in Alzheimer's disease models
Source: PLoS One. 2018 May 8;13(5):e0196929. doi: 10.1371/journal.pone.0196929 (PMC5940223; doi:10.1371/journal.pone.0196929)
Supplement: S1 Table — (XLSX) [file pone.0196929.s003.xlsx]

## Sheet: S1 Table
S1 Table. Immunoprecipitated (IP) genes more than double in SH-SY5Y cells transfected with miR-200b or miR-200c compared with NC.
	Gene Symbol _human	Gene Symbol _mouse	FC of IP genes _miR-200b	FC of IP genes _miR-200c	Target Scan Aggregate Pct (>0.75)	DIANA micro-T score (>0.7) _miR-200b	DIANA micro-T score (>0.7) _miR-200c	17 genes obtained by IPA analysis
	WDR74	Wdr74	18.8246	13.66
	SRSF1	Srsf1	18.4415	9.93198	0.92
	TMEM14B		14.9448	11.3384
	PRDX2	Prdx2	13.8415	7.01212				YES
	GAL3ST1	Gal3st1	9.64556	5.06855
	RPAP2	Rpap2	8.39418	6.97596
	PCNP	Pcnp	8.03072	6.37652
	RLN1	Rln1	7.13301	5.51206
	TMEM14C	Tmem14c	5.98153	4.6958
	SHCBP1	Shcbp1	5.95855	5.41086
	WRB	Wrb	5.83163	4.50658
	MICALL1	Micall1	5.70313	4.35949
	LOC728978		5.67478	4.34788
	CFH	Cfh	5.52255	4.33918
	SNAPC5	Snapc5	5.2528	5.31392
	ZNF302		5.23451	4.50731
	SELT	Selt	5.12313	3.50377
	FAM108B1		4.90639	3.84977
	CFL2	Cfl2	4.82688	4.76617		0.728
	NDUFB5		4.75534	3.52905
	B3GNT1	B3gnt1	4.5044	4.51743
	C4orf43	Tma16	4.49528	4.43711
	MIMT1		4.4616	4.23508
	MRPL15	Mrpl15	4.42375	3.95496
	EPOR	Epor	4.13938	2.91555				YES
	DIXDC1	Dixdc1	4.0479	4.03038	0.7
	PRSS8	Prss8	3.99184	3.35376
	VBP1	Vbp1	3.80975	2.85907
	TCTN2	Tctn2	3.80415	3.55014
	AMN1	Amn1	3.77964	3.7997
	MRS2		3.7636	3.63491
	TSN		3.75867	3.21744
	SERF2	Serf2	3.67321	3.76833
	NAMPT		3.60824	3.14528				YES
	KTI12	Kti12	3.54685	2.25062
	CHN2	Chn2	3.54548	3.73477	0.75
	ST6GALNAC3	St6galnac3	3.52701	2.84288
	YIPF5		3.5043	2.47033
	TMEFF2	Tmeff2	3.49945	2.90154
	FBXO22	Fbxo22	3.47286	3.16591
	MIER1		3.47163	3.91343
	XLOC_l2_012374		3.4616	3.39621
	LOC100131067		3.28654	3.4281
	KDELC1	Kdelc1	3.26575	3.05148
	RAB35	Rab35	3.26222	2.76364
	SPIN1	Spin1	3.26044	3.21215
	STX17	Stx17	3.16137	2.459
	FAM18B1	Tvp23b	3.15288	2.53656
	PPP2R1B	Ppp2r1b	3.15185	2.45733
	TSPAN19		3.13178	2.34148
	RPL23	Rpl23	3.13102	3.2913
	ZNF131	Zfp131	3.09881	3.01849
	ZNF833P		3.09551	3.45293
	C5orf62	Smim3	3.09341	2.54108
	INTS7	Ints7	3.08813	3.28414
	AKD1	Ak9	3.08356	2.04282
	LOC730101		3.05904	2.43286
	EXOG	Exog	3.05806	2.75328
	TRNAU1AP	Trnau1ap	3.04887	2.62507
	CHAC2	Chac2	3.03611	2.77598
	SF3B5	Sf3b5	3.03394	2.73444
	ZNF879	Zfp879	3.0031	2.51264
	SGCE	Sgce	2.97429	2.64567
	ATAT1	Atat1	2.97241	2.46639
	UBXN8	Ubxn8	2.95877	3.13786
	SERINC3	Serinc3	2.93814	2.273
	CDR2L	Cdr2l	2.91192	2.58139
	P39193		2.90191	2.04365
	MOCS2	Mocs2	2.89358	2.70535
	CD47	Cd47	2.88413	2.42483
	TUBB	Tubb5	2.86818	3.0443	0.73
	RCAN1	Rcan1	2.85756	2.18174				YES
	OXR1		2.85106	2.91771
	PSPH	Psph	2.84796	2.42145
	C3orf23	Tcaim	2.8464	2.37298	0.92
	C11orf75	Smco4	2.79695	2.50366
	C14orf2	2010107E04Rik	2.79465	2.54533
	TUFT1	Tuft1	2.79026	2.41054
	NANOS1	Nanos1	2.78513	2.4954
	PVRL4	Pvrl4	2.76977	4.05954	0.92
	FAM18B2		2.76814	2.19462
	FHOD1	Fhod1	2.76683	2.50759	0.9
	RND3	Rnd3	2.75957	2.82077	0.85	0.856	0.855
	CRKL	Crkl	2.75341	2.38909	0.94	0.706	0.72	YES
	SIRT1	Sirt1	2.74327	2.71225				YES
	NOL12	Nol12	2.73994	2.67626
	RIMKLB	Rimklb	2.72957	2.21641	0.91	0.74	0.74
	ODC1	Odc1	2.71121	2.26743				YES
	CYB5D1	Cyb5d1	2.70369	2.14063
	ATP6V1D	Atp6v1d	2.69938	2.33793
	PDCD7		2.69155	2.41902
	TAF1A		2.68074	2.24299
	RRN3	Rrn3	2.6642	2.9889
	RPS6KB1	Rps6kb1	2.6624	2.35931	0.85	0.76	0.773	YES
	SURF4	Surf4	2.64212	3.13209
	QKI	Qk	2.61347	2.42457	> 0.99
	CTSC	Ctsc	2.61181	2.88214
	HMGB3	Hmgb3	2.60706	2.17188	0.92
	MAPK7	Mapk7	2.60059	2.31488				YES
	ZNF673		2.56562	2.90782
	ARHGEF25	Arhgef25	2.5489	2.24897				YES
	ATP8B5P		2.54055	2.41363
	RNF130		2.50309	2.13164
	POLR2D	Polr2d	2.4978	2.41604
	TTC5	Ttc5	2.44848	2.20924
	FNBP4	Fnbp4	2.42898	2.62128
	PCDH20	Pcdh20	2.41703	2.14164
	PPP1R3D	Ppp1r3d	2.40747	3.46447
	MBOAT1	Mboat1	2.38918	2.17267
	CGGBP1	Cggbp1	2.38543	2.00192
	TMEM188	Cnep1r1	2.36967	2.42217	0.93
	LOC282997		2.35447	2.03653
	MLLT10		2.34447	2.18867
	PAXIP1	Paxip1	2.33625	2.15969
	FASTKD3	Fastkd3	2.28986	2.14691
	AHCYL2	Ahcyl2	2.28201	2.03832
	DAP3	Dap3	2.2813	2.12955
	UGP2	Ugp2	2.23973	2.04363
	UBXN7	Ubxn7	2.22822	2.00652
	C22orf39	2510002D24Rik	2.22796	2.00584
	XKR8	Xkr8	2.2182	2.24204	0.91
	RWDD2B	Rwdd2b	2.21572	2.11684
	CHCHD1	Chchd1	2.19604	2.21296
	EHD1	Ehd1	2.12313	2.03353
	ARL5A	Arl5a	2.12067	2.61096
	WBP4	Wbp4	2.09747	2.00761
	VLDLR	Vldlr	2.07397	2.07585
	EID2B	Eid2b	2.02642	2.04106
	CPOX	Cpox	2.02044	2.04376
	CCDC90B	Ccdc90b	4.1201
	MAP3K6		3.50079
	EPS8L2	Eps8l2	3.48914
	KLF6	Klf6	3.40173
	OSTCP1		2.95711
	CNIH4	Cnih4	2.77954
	C18orf18		2.72758
	CSGALNACT2		2.6516
	SCGB1A1	Scgb1a1	2.62813
	LOC100131257		2.56329
	C6orf70	Ermard	2.53918
	TMEM17	Tmem17	2.53883		0.76
	OTOF	Otof	2.51922
	ZNF610		2.50684
	ISOC1	Isoc1	2.46813
	LPCAT2	Lpcat2	2.32248
	INHBE	Inhbe	2.31422
	JPX		2.27463
	MED18	Med18	2.26554
	LOC286052		2.21966
	WSB1	Wsb1	2.20782
	ETNK1	Etnk1	2.18615
	SNX6	Snx6	2.18231
	NUDT13	Nudt13	2.1776
	LOC100505687		2.16298
	PDGFC	Pdgfc	2.1374
	MGMT	Mgmt	2.11833
	MED10	Med10	2.102
	TNFAIP1	Tnfaip1	2.10079
	MCART1	Slc25a51	2.08402
	INTS8	Ints8	2.08046
	GXYLT2	Gxylt2	2.07986
	ATMIN	Atmin	2.07838
	FIGN	Fign	2.07665			0.789	0.912
	PPIG	Ppig	2.07046
	NOP10	Nop10	2.06836
	MXD3	Mxd3	2.03934
	VSIG10	Vsig10	2.03919
	ZSWIM1	Zswim1	2.03096
	ZFAND6	Zfand6	2.02735				0.749
	SH3GLB1	Sh3glb1	2.02033
	GARS	Gars	2.00793
	POM121L2	Pom121l2		40.4248
	MYZAP			8.25699
	C15orf27	AI118078		6.1653
	GPN3	Gpn3		5.84482
	ZEB1	Zeb1		4.05642	> 0.99	0.854	0.855	YES
	KRT80	Krt80		3.93036	0.78
	DUSP23	Dusp23		3.83015
	THAP2	Thap2		3.72798
	CNN3	Cnn3		3.48674
	BTBD10	Btbd10		3.46048
	EPS15	Eps15		3.38711
	KANK2	Kank2		3.3539	0.91
	MUL1	Mul1		3.3418
	KIAA0101	2810417H13Rik		3.34161	0.91
	PIGV	Pigv		3.22363
	CNOT8	Cnot8		3.22252
	FADS1	Fads1		3.17993
	COPZ2	Copz2		3.09061
	APEH	Apeh		3.06728
	TMEM147	Tmem147		2.97429
	C9orf116	1700007K13Rik		2.8294
	AMOTL2	Amotl2		2.82201	0.84
	YEATS4	Yeats4		2.82162
	FBXL16	Fbxl16		2.80141
	ZFPM1	Zfpm1		2.8007
	C19orf46	Syne4		2.75116
	TIMP2	Timp2		2.69129	0.91			YES
	MTAP	Mtap		2.68254
	DNAJB5	Dnajb5		2.58178	0.87
	ABAT	Abat		2.55053	0.77
	EI24	Ei24		2.53802
	MED30	Med30		2.52288
	DGKA	Dgka		2.51748				YES
	SKA1	Ska1		2.51197
	G3BP1	G3bp1		2.50302
	LOC100294145			2.41502
	CRTAP	Crtap		2.40661	0.71
	PARL	Parl		2.40093
	NDST3	Ndst3		2.39545
	IMMP2L	Immp2l		2.39202
	NDNF	Ndnf		2.37331
	CLIC4	Clic4		2.37227	0.89
	LOC100289341			2.34915
	KPNA5			2.31267
	SLC36A4	Slc36a4		2.30545
	WDR5B	Wdr5b		2.27994
	PDE5A	Pde5a		2.27323				YES
	MBIP			2.27173
	BET1L	Bet1l		2.26001
	AP1S3	Ap1s3		2.25664
	RNF216P1			2.2511
	NRXN1	Nrxn1		2.21309
	TMX4	Tmx4		2.20836
	JUN	Jun		2.19743	0.72			YES
	KDSR	Kdsr		2.19267
	C4orf46	4930579G24Rik		2.1602
	BCHE	Bche		2.15067
	C21orf58	2610028H24Rik		2.14697
	DYX1C1	Dyx1c1		2.14543
	ZSWIM4	Zswim4		2.13733	0.85
	IQCK	Iqck		2.13144
	LRRC8D	Lrrc8d		2.12484
	DZIP1	Dzip1		2.11503	0.95
	SLC38A2	Slc38a2		2.115	0.73			YES
	KIAA1671			2.10843
	IER5L	Ier5l		2.09679
	TMTC2	Tmtc2		2.09125
	RGS5	Rgs5		2.08534				YES
	SUCLA2	Sucla2		2.07835
	AMBRA1	Ambra1		2.05791
	LOC100652764			2.05328
	LRRC8B	Lrrc8b		2.04888
	TES	Tes		2.03613
	PPIP5K1	Ppip5k1		2.02654
